# Supplementary material for: Landscape of Somatic Alterations in Thai Pediatric Hepatoblastoma: Implications for Clinical Outcomes and Therapeutic Opportunities
Source: Medicina (Kaunas). 2026 Apr 15;62(4):764. doi: 10.3390/medicina62040764 (PMC13117025; doi:10.3390/medicina62040764)
Supplement: Supplementary file 1 [file medicina-62-00764-s001.zip]

Archive with 1 entries (1 files):
- medicina-4233458-supplementary.pdf
